# Supplementary material for: Dissecting the Cdc37 cochaperone code: Functional roles in chaperone-mediated stress adaptation
Source: J Biol Chem. 2025 Sep 1;301(10):110672. doi: 10.1016/j.jbc.2025.110672 (PMC12506479; doi:10.1016/j.jbc.2025.110672)
Supplement: Table S1 [file mmc1.xlsx]

## Sheet: Cdc37 Yeast table
Strain	Genotype	Source
YAT731	TM141 cdc37Δ::HIS3 [Ycplac33 CDC37-GFP]
YAT732	TM141 cdc37Δ::HIS3 [CDC37-3xFLAG]	This Study
YAT733	TM141 cdc37Δ::HIS3 [cdc37-Y5F-3xFLAG]	This Study
YAT734	TM141 cdc37Δ::HIS3 [cdc37-Y5E-3xFLAG]	This Study
YAT735	TM141 cdc37Δ::HIS3 [cdc37-S6A-3xFLAG]	This Study
YAT736	TM141 cdc37Δ::HIS3 [cdc37-S6D-3xFLAG]	This Study
YAT737	TM141 cdc37Δ::HIS3 [cdc37-S14A-3xFLAG]	This Study
YAT738	TM141 cdc37Δ::HIS3 [cdc37-S14D-3xFLAG]	This Study
YAT739	TM141 cdc37Δ::HIS3 [cdc37-S17A-3xFLAG]	This Study
YAT740	TM141 cdc37Δ::HIS3 [cdc37-S17D-3xFLAG]	This Study
YAT741	TM141 cdc37Δ::HIS3 [cdc37-S37A-3xFLAG]	This Study
YAT742	TM141 cdc37Δ::HIS3 [cdc37-S37D-3xFLAG]	This Study
YAT743	TM141 cdc37Δ::HIS3 [cdc37-S71A-3xFLAG]	This Study
YAT744	TM141 cdc37Δ::HIS3 [cdc37-S71D-3xFLAG]	This Study
YAT745	TM141 cdc37Δ::HIS3 [cdc37-S77A-3xFLAG]	This Study
YAT746	TM141 cdc37Δ::HIS3 [cdc37-S77D-3xFLAG]	This Study
YAT747	TM141 cdc37Δ::HIS3 [cdc37-S132A-3xFLAG]	This Study
YAT748	TM141 cdc37Δ::HIS3 [cdc37-S132D-3xFLAG]	This Study
YAT749	TM141 cdc37Δ::HIS3 [cdc37-S134A-3xFLAG]	This Study
YAT750	TM141 cdc37Δ::HIS3 [cdc37-S134D-3xFLAG]	This Study
YAT751	TM141 cdc37Δ::HIS3 [cdc37-S136A-3xFLAG]	This Study
YAT752	TM141 cdc37Δ::HIS3 [cdc37-S136D-3xFLAG]	This Study
YAT753	TM141 cdc37Δ::HIS3 [cdc37-S172S-3xFLAG]	This Study
YAT754	TM141 cdc37Δ::HIS3 [cdc37-S172D-3xFLAG]	This Study
YAT755	TM141 cdc37Δ::HIS3 [cdc37-S173A-3xFLAG]	This Study
YAT756	TM141 cdc37Δ::HIS3 [cdc37-S173D-3xFLAG]	This Study
YAT757	TM141 cdc37Δ::HIS3 [cdc37-S200A-3xFLAG]	This Study
YAT758	TM141 cdc37Δ::HIS3 [cdc37-S200D-3xFLAG]	This Study
YAT759	TM141 cdc37Δ::HIS3 [cdc37-S205A-3xFLAG]	This Study
YAT760	TM141 cdc37Δ::HIS3 [cdc37-S205D-3xFLAG]	This Study
YAT761	TM141 cdc37Δ::HIS3 [cdc37-S209A-3xFLAG]	This Study
YAT762	TM141 cdc37Δ::HIS3 [cdc37-S209D-3xFLAG]	This Study
YAT763	TM141 cdc37Δ::HIS3 [cdc37-S356A-3xFLAG]	This Study
YAT764	TM141 cdc37Δ::HIS3 [cdc37-S356D-3xFLAG]	This Study
YAT765	TM141 cdc37Δ::HIS3 [cdc37-S367A-3xFLAG]	This Study
YAT766	TM141 cdc37Δ::HIS3 [cdc37-S367D-3xFLAG]	This Study
YAT767	TM141 cdc37Δ::HIS3 [cdc37-S383A-3xFLAG]	This Study
YAT768	TM141 cdc37Δ::HIS3 [cdc37-S383D-3xFLAG]	This Study
YAT769	TM141 cdc37Δ::HIS3 [cdc37-S384A-3xFLAG]	This Study
YAT770	TM141 cdc37Δ::HIS3 [cdc37-S384D-3xFLAG]	This Study
YAT771	TM141 cdc37Δ::HIS3 [cdc37-S466A-3xFLAG]	This Study
YAT772	TM141 cdc37Δ::HIS3 [cdc37-S466D-3xFLAG]	This Study
YAT773	TM141 cdc37Δ::HIS3 [cdc37-Y471F-3xFLAG]	This Study
YAT774	TM141 cdc37Δ::HIS3 [cdc37-Y471E-3xFLAG]	This Study
YAT775	TM141 cdc37Δ::HIS3 [cdc37-T479A-3xFLAG]	This Study
YAT776	TM141 cdc37Δ::HIS3 [cdc37-T479E-3xFLAG]	This Study
YAT777	TM141 cdc37Δ::HIS3 [cdc37-S484A-3xFLAG]	This Study
YAT778	TM141 cdc37Δ::HIS3 [cdc37-S484D-3xFLAG]	This Study
	Table S1. Tab1, yeast strains used in this study. Tab 2, plasmids used in this study. Tab3, other reagents used

## Sheet: Cdc37 Plasmid Table
Plasmid	Description	Source
pAT571	pAG415-GPD-ccdB	Jill Johnson
pAT1193	pYCP-LEU2-Cdc37 promoter-CDC37-3xFLAG	This Study
pAT1296	pYCP-LEU2-Cdc37 promoter-cdc37-Y5F-3xFLAG	This Study
pAT1297	pYCP-LEU2-Cdc37 promoter-cdc37-Y5E-3xFLAG	This Study
pAT1298	pYCP-LEU2-Cdc37 promoter-cdc37-S6A-3xFLAG	This Study
pAT1299	pYCP-LEU2-Cdc37 promoter-cdc37-S6D-3xFLAG	This Study
pAT1300	pYCP-LEU2-Cdc37 promoter-cdc37-S14A-3xFLAG	This Study
pAT1301	pYCP-LEU2-Cdc37 promoter-cdc37-S14D-3xFLAG	This Study
pAT1302	pYCP-LEU2-Cdc37 promoter-cdc37-S17A-3xFLAG	This Study
pAT1303	pYCP-LEU2-Cdc37 promoter-cdc37-S17D-3xFLAG	This Study
pAT1304	pYCP-LEU2-Cdc37 promoter-cdc37-S37A-3xFLAG	This Study
pAT1305	pYCP-LEU2-Cdc37 promoter-cdc37-S37D-3xFLAG	This Study
pAT1306	pYCP-LEU2-Cdc37 promoter-cdc37-S71A-3xFLAG	This Study
pAT1307	pYCP-LEU2-Cdc37 promoter-cdc37-S71D-3xFLAG	This Study
pAT1308	pYCP-LEU2-Cdc37 promoter-cdc37-S77A-3xFLAG	This Study
pAT1309	pYCP-LEU2-Cdc37 promoter-cdc37-S77D-3xFLAG	This Study
pAT1310	pYCP-LEU2-Cdc37 promoter-cdc37-S132A-3xFLAG	This Study
pAT1311	pYCP-LEU2-Cdc37 promoter-cdc37-S132D-3xFLAG	This Study
pAT1312	pYCP-LEU2-Cdc37 promoter-cdc37-S134A-3xFLAG	This Study
pAT1313	pYCP-LEU2-Cdc37 promoter-cdc37-S134D-3xFLAG	This Study
pAT1314	pYCP-LEU2-Cdc37 promoter-cdc37-S136A-3xFLAG	This Study
pAT1315	pYCP-LEU2-Cdc37 promoter-cdc37-S136D-3xFLAG	This Study
pAT1316	pYCP-LEU2-Cdc37 promoter-cdc37-S172S-3xFLAG	This Study
pAT1317	pYCP-LEU2-Cdc37 promoter-cdc37-S172D-3xFLAG	This Study
pAT1318	pYCP-LEU2-Cdc37 promoter-cdc37-S173A-3xFLAG	This Study
pAT1319	pYCP-LEU2-Cdc37 promoter-cdc37-S173D-3xFLAG	This Study
pAT1320	pYCP-LEU2-Cdc37 promoter-cdc37-S200A-3xFLAG	This Study
pAT1321	pYCP-LEU2-Cdc37 promoter-cdc37-S200D-3xFLAG	This Study
pAT1322	pYCP-LEU2-Cdc37 promoter-cdc37-S205A-3xFLAG	This Study
pAT1323	pYCP-LEU2-Cdc37 promoter-cdc37-S205D-3xFLAG	This Study
pAT1324	pYCP-LEU2-Cdc37 promoter-cdc37-S209A-3xFLAG	This Study
pAT1325	pYCP-LEU2-Cdc37 promoter-cdc37-S209D-3xFLAG	This Study
pAT1326	pYCP-LEU2-Cdc37 promoter-cdc37-S356A-3xFLAG	This Study
pAT1327	pYCP-LEU2-Cdc37 promoter-cdc37-S356D-3xFLAG	This Study
pAT1328	pYCP-LEU2-Cdc37 promoter-cdc37-S367A-3xFLAG	This Study
pAT1329	pYCP-LEU2-Cdc37 promoter-cdc37-S367D-3xFLAG	This Study
pAT1330	pYCP-LEU2-Cdc37 promoter-cdc37-S383A-3xFLAG	This Study
pAT1331	pYCP-LEU2-Cdc37 promoter-cdc37-S383D-3xFLAG	This Study
pAT1332	pYCP-LEU2-Cdc37 promoter-cdc37-S384A-3xFLAG	This Study
pAT1333	pYCP-LEU2-Cdc37 promoter-cdc37-S384D-3xFLAG	This Study
pAT1334	pYCP-LEU2-Cdc37 promoter-cdc37-S466A-3xFLAG	This Study
pAT1335	pYCP-LEU2-Cdc37 promoter-cdc37-S466D-3xFLAG	This Study
pAT1336	pYCP-LEU2-Cdc37 promoter-cdc37-Y471F-3xFLAG	This Study
pAT1337	pYCP-LEU2-Cdc37 promoter-cdc37-Y471E-3xFLAG	This Study
pAT1338	pYCP-LEU2-Cdc37 promoter-cdc37-T479A-3xFLAG	This Study
pAT1339	pYCP-LEU2-Cdc37 promoter-cdc37-T479E-3xFLAG	This Study
pAT1340	pYCP-LEU2-Cdc37 promoter-cdc37-S484A-3xFLAG	This Study
pAT1341	pYCP-LEU2-Cdc37 promoter-cdc37-S484D-3xFLAG	This Study

## Sheet: Reagents
REAGENT or RESOURCE	SOURCE	IDENTIFIER
Chemicals, Peptides, and Recombinant Proteins
D(+) Galactose	Acros organics	15061-5000
D-Glucose	VWR	0188-5KG
Raffinose	Biosynth	17629-30-0
yeast extract	US Biological Sciences	Y2010
peptone	Thermo scientific	J20048-P5
Yeast nitrogen base	US Biological	Y2025
-Leu Dropout	US Biological	D9525
-Ura dropout	US Biological	D9535
-Leu/-Ura Dropout	US Biological	D9539-07
AMP(ampicillin sodium salt)	G Biosciences	A051-B
NaCl	VWR	241
Glycerol	VWR	BDH1172-1LP
Potassium Acetate	Fisher	FL-06-0697
Ethanol	Chemtrec	V1005SG
Hydroxyurea	CHEM-IMPEX	24533
MMS	Acros Organics	156891000
Tunicamycin	MP biomedicals, LLC	150028
Rapamycin	VWR	77573-106 (EA)
alpha factor	Genscript	RP01002
DTT	Fisher	BP172-5
Caffeine	TCI	C2041
Calcofluor white	Fisher	MP215806705
diamide	SIGMA	D3648
Polyethylene glycol	VWR	0955-1KG
BSA	Alfa Aesar	A7906-1kg
agar	Thermo Scientific	40040010
5-FOA	US Biological Sciences	F5050
Agarose	Genhunter	A0100
Commercial kits
Protease Inhibitor EDTA free	Thermo Fisher Scientific	A32961
Genejet Miniprep kit	Thermo	k0503
Antibodies
Mouse IgG HRP Linked Whole Ab	Cytiva	Cytiva NA931-1ML
GAPDH Loading Control Monoclonal Antibody (GA1R)	Invitrogen	MA5-15738
Monoclonal ANTI-FLAG® M2	Millipore- Sigma	F3165
Software
Graphpad prism version 10	Graphpad	www.graphpad.com/scientificsoftware/prism/
ImageLab	Bio-Rad	https://www.bio-rad.com/en-us/product/image-lab-software?ID=KRE6P5E8Z
FIJI	ImageJ	https://imagej.net/ij/
Chimera X	UCSF Chimera	https://www.cgl.ucsf.edu/chimera/
Fluorish		https://flourish.studio/
AlphaFold Server		https://alphafoldserver.com/welcome
PaperPile		https://app.paperpile.com/
DZine.ai		https://www.dzine.ai/
